# Supplementary material for: A time-indexed reference standard of adverse drug reactions
Source: Sci Data. 2014 Nov 11;1:140043. doi: 10.1038/sdata.2014.43 (PMC4306188; doi:10.1038/sdata.2014.43)
Supplement: Supplementary file 1 [file sdata201443-isa1.zip]

Archive with 3 entries (3 files):
- i_Investigation.txt
- s_harpaz.txt
- a_harpaz.txt
