# Supplementary material for: A time-indexed reference standard of adverse drug reactions
Source: Sci Data. 2014 Nov 11;1:140043. doi: 10.1038/sdata.2014.43 (PMC4306188; doi:10.1038/sdata.2014.43)
Supplement: Supplementary file 1 [file sdata201443-isa1.zip › a_harpaz.txt]

Sample Name	Protocol REF	Protocol REF	Comment[normalization]	Assay Name	Raw Data File	Comment[tab]	Comment[Data Repository]	Comment[Data Record Accession]	Protocol REF	Derived Data File	Comment[tab]	Comment[Data Repository]	Comment[Data Record Accession]	Protocol REF	Derived Data File	Comment[tab]	Comment[Data Repository]	Comment[Data Record Accession]	Protocol REF	Derived Data File	Comment[tab]	Comment[Data Repository]	Comment[Data Record Accession]
Alfuzosin	Positive controls	Drug and Event Normalization	Drug-event mapping can be found in the "Drugs" tab of timeIndexedReferenceStandard.xls	Alfuzosin						timeIndexedReferenceStandard.xls	Reference Standard	FigShare	http://dx.doi.org/10.6084/m9.figshare.1133904	Negative controls	timeIndexedReferenceStandard.xls	Reference Standard	FigShare	http://dx.doi.org/10.6084/m9.figshare.1133904	Event Definitions	timeIndexedReferenceStandard.xls	Event Definitions	FigShare	http://dx.doi.org/10.6084/m9.figshare.1133904
Amphetamine	Positive controls	Drug and Event Normalization	Drug-event mapping can be found in the "Drugs" tab of timeIndexedReferenceStandard.xls	Amphetamine						timeIndexedReferenceStandard.xls	Reference Standard	FigShare	http://dx.doi.org/10.6084/m9.figshare.1133904	Negative controls	timeIndexedReferenceStandard.xls	Reference Standard	FigShare	http://dx.doi.org/10.6084/m9.figshare.1133904	Event Definitions	timeIndexedReferenceStandard.xls	Event Definitions	FigShare	http://dx.doi.org/10.6084/m9.figshare.1133904
Anastrozole	Positive controls	Drug and Event Normalization	Drug-event mapping can be found in the "Drugs" tab of timeIndexedReferenceStandard.xls	Anastrozole						timeIndexedReferenceStandard.xls	Reference Standard	FigShare	http://dx.doi.org/10.6084/m9.figshare.1133904	Negative controls	timeIndexedReferenceStandard.xls	Reference Standard	FigShare	http://dx.doi.org/10.6084/m9.figshare.1133904	Event Definitions	timeIndexedReferenceStandard.xls	Event Definitions	FigShare	http://dx.doi.org/10.6084/m9.figshare.1133904
Atazanavir	Positive controls	Drug and Event Normalization	Drug-event mapping can be found in the "Drugs" tab of timeIndexedReferenceStandard.xls	Atazanavir						timeIndexedReferenceStandard.xls	Reference Standard	FigShare	http://dx.doi.org/10.6084/m9.figshare.1133904	Negative controls	timeIndexedReferenceStandard.xls	Reference Standard	FigShare	http://dx.doi.org/10.6084/m9.figshare.1133904	Event Definitions	timeIndexedReferenceStandard.xls	Event Definitions	FigShare	http://dx.doi.org/10.6084/m9.figshare.1133904
Clopidogrel	Positive controls	Drug and Event Normalization	Drug-event mapping can be found in the "Drugs" tab of timeIndexedReferenceStandard.xls	Clopidogrel						timeIndexedReferenceStandard.xls	Reference Standard	FigShare	http://dx.doi.org/10.6084/m9.figshare.1133904	Negative controls	timeIndexedReferenceStandard.xls	Reference Standard	FigShare	http://dx.doi.org/10.6084/m9.figshare.1133904	Event Definitions	timeIndexedReferenceStandard.xls	Event Definitions	FigShare	http://dx.doi.org/10.6084/m9.figshare.1133904
Clozapine	Positive controls	Drug and Event Normalization	Drug-event mapping can be found in the "Drugs" tab of timeIndexedReferenceStandard.xls	Clozapine						timeIndexedReferenceStandard.xls	Reference Standard	FigShare	http://dx.doi.org/10.6084/m9.figshare.1133904	Negative controls	timeIndexedReferenceStandard.xls	Reference Standard	FigShare	http://dx.doi.org/10.6084/m9.figshare.1133904	Event Definitions	timeIndexedReferenceStandard.xls	Event Definitions	FigShare	http://dx.doi.org/10.6084/m9.figshare.1133904
Dalfampridine	Positive controls	Drug and Event Normalization	Drug-event mapping can be found in the "Drugs" tab of timeIndexedReferenceStandard.xls	Dalfampridine						timeIndexedReferenceStandard.xls	Reference Standard	FigShare	http://dx.doi.org/10.6084/m9.figshare.1133904	Negative controls	timeIndexedReferenceStandard.xls	Reference Standard	FigShare	http://dx.doi.org/10.6084/m9.figshare.1133904	Event Definitions	timeIndexedReferenceStandard.xls	Event Definitions	FigShare	http://dx.doi.org/10.6084/m9.figshare.1133904
Dexmethylphenidate	Positive controls	Drug and Event Normalization	Drug-event mapping can be found in the "Drugs" tab of timeIndexedReferenceStandard.xls	Dexmethylphenidate						timeIndexedReferenceStandard.xls	Reference Standard	FigShare	http://dx.doi.org/10.6084/m9.figshare.1133904	Negative controls	timeIndexedReferenceStandard.xls	Reference Standard	FigShare	http://dx.doi.org/10.6084/m9.figshare.1133904	Event Definitions	timeIndexedReferenceStandard.xls	Event Definitions	FigShare	http://dx.doi.org/10.6084/m9.figshare.1133904
Dextroamphetamine	Positive controls	Drug and Event Normalization	Drug-event mapping can be found in the "Drugs" tab of timeIndexedReferenceStandard.xls	Dextroamphetamine						timeIndexedReferenceStandard.xls	Reference Standard	FigShare	http://dx.doi.org/10.6084/m9.figshare.1133904	Negative controls	timeIndexedReferenceStandard.xls	Reference Standard	FigShare	http://dx.doi.org/10.6084/m9.figshare.1133904	Event Definitions	timeIndexedReferenceStandard.xls	Event Definitions	FigShare	http://dx.doi.org/10.6084/m9.figshare.1133904
Emtricitabine	Positive controls	Drug and Event Normalization	Drug-event mapping can be found in the "Drugs" tab of timeIndexedReferenceStandard.xls	Emtricitabine						timeIndexedReferenceStandard.xls	Reference Standard	FigShare	http://dx.doi.org/10.6084/m9.figshare.1133904	Negative controls	timeIndexedReferenceStandard.xls	Reference Standard	FigShare	http://dx.doi.org/10.6084/m9.figshare.1133904	Event Definitions	timeIndexedReferenceStandard.xls	Event Definitions	FigShare	http://dx.doi.org/10.6084/m9.figshare.1133904
Exemestane	Positive controls	Drug and Event Normalization	Drug-event mapping can be found in the "Drugs" tab of timeIndexedReferenceStandard.xls	Exemestane						timeIndexedReferenceStandard.xls	Reference Standard	FigShare	http://dx.doi.org/10.6084/m9.figshare.1133904	Negative controls	timeIndexedReferenceStandard.xls	Reference Standard	FigShare	http://dx.doi.org/10.6084/m9.figshare.1133904	Event Definitions	timeIndexedReferenceStandard.xls	Event Definitions	FigShare	http://dx.doi.org/10.6084/m9.figshare.1133904
Fenofibrate	Positive controls	Drug and Event Normalization	Drug-event mapping can be found in the "Drugs" tab of timeIndexedReferenceStandard.xls	Fenofibrate						timeIndexedReferenceStandard.xls	Reference Standard	FigShare	http://dx.doi.org/10.6084/m9.figshare.1133904	Negative controls	timeIndexedReferenceStandard.xls	Reference Standard	FigShare	http://dx.doi.org/10.6084/m9.figshare.1133904	Event Definitions	timeIndexedReferenceStandard.xls	Event Definitions	FigShare	http://dx.doi.org/10.6084/m9.figshare.1133904
Fidaxomicin	Positive controls	Drug and Event Normalization	Drug-event mapping can be found in the "Drugs" tab of timeIndexedReferenceStandard.xls	Fidaxomicin						timeIndexedReferenceStandard.xls	Reference Standard	FigShare	http://dx.doi.org/10.6084/m9.figshare.1133904	Negative controls	timeIndexedReferenceStandard.xls	Reference Standard	FigShare	http://dx.doi.org/10.6084/m9.figshare.1133904	Event Definitions	timeIndexedReferenceStandard.xls	Event Definitions	FigShare	http://dx.doi.org/10.6084/m9.figshare.1133904
Guanfacine	Positive controls	Drug and Event Normalization	Drug-event mapping can be found in the "Drugs" tab of timeIndexedReferenceStandard.xls	Guanfacine						timeIndexedReferenceStandard.xls	Reference Standard	FigShare	http://dx.doi.org/10.6084/m9.figshare.1133904	Negative controls	timeIndexedReferenceStandard.xls	Reference Standard	FigShare	http://dx.doi.org/10.6084/m9.figshare.1133904	Event Definitions	timeIndexedReferenceStandard.xls	Event Definitions	FigShare	http://dx.doi.org/10.6084/m9.figshare.1133904
Ketoconazole	Positive controls	Drug and Event Normalization	Drug-event mapping can be found in the "Drugs" tab of timeIndexedReferenceStandard.xls	Ketoconazole						timeIndexedReferenceStandard.xls	Reference Standard	FigShare	http://dx.doi.org/10.6084/m9.figshare.1133904	Negative controls	timeIndexedReferenceStandard.xls	Reference Standard	FigShare	http://dx.doi.org/10.6084/m9.figshare.1133904	Event Definitions	timeIndexedReferenceStandard.xls	Event Definitions	FigShare	http://dx.doi.org/10.6084/m9.figshare.1133904
Lacosamide	Positive controls	Drug and Event Normalization	Drug-event mapping can be found in the "Drugs" tab of timeIndexedReferenceStandard.xls	Lacosamide						timeIndexedReferenceStandard.xls	Reference Standard	FigShare	http://dx.doi.org/10.6084/m9.figshare.1133904	Negative controls	timeIndexedReferenceStandard.xls	Reference Standard	FigShare	http://dx.doi.org/10.6084/m9.figshare.1133904	Event Definitions	timeIndexedReferenceStandard.xls	Event Definitions	FigShare	http://dx.doi.org/10.6084/m9.figshare.1133904
Levalbuterol	Positive controls	Drug and Event Normalization	Drug-event mapping can be found in the "Drugs" tab of timeIndexedReferenceStandard.xls	Levalbuterol						timeIndexedReferenceStandard.xls	Reference Standard	FigShare	http://dx.doi.org/10.6084/m9.figshare.1133904	Negative controls	timeIndexedReferenceStandard.xls	Reference Standard	FigShare	http://dx.doi.org/10.6084/m9.figshare.1133904	Event Definitions	timeIndexedReferenceStandard.xls	Event Definitions	FigShare	http://dx.doi.org/10.6084/m9.figshare.1133904
Levetiracetam	Positive controls	Drug and Event Normalization	Drug-event mapping can be found in the "Drugs" tab of timeIndexedReferenceStandard.xls	Levetiracetam						timeIndexedReferenceStandard.xls	Reference Standard	FigShare	http://dx.doi.org/10.6084/m9.figshare.1133904	Negative controls	timeIndexedReferenceStandard.xls	Reference Standard	FigShare	http://dx.doi.org/10.6084/m9.figshare.1133904	Event Definitions	timeIndexedReferenceStandard.xls	Event Definitions	FigShare	http://dx.doi.org/10.6084/m9.figshare.1133904
Levocetirizine	Positive controls	Drug and Event Normalization	Drug-event mapping can be found in the "Drugs" tab of timeIndexedReferenceStandard.xls	Levocetirizine						timeIndexedReferenceStandard.xls	Reference Standard	FigShare	http://dx.doi.org/10.6084/m9.figshare.1133904	Negative controls	timeIndexedReferenceStandard.xls	Reference Standard	FigShare	http://dx.doi.org/10.6084/m9.figshare.1133904	Event Definitions	timeIndexedReferenceStandard.xls	Event Definitions	FigShare	http://dx.doi.org/10.6084/m9.figshare.1133904
Lisdexamfetamine	Positive controls	Drug and Event Normalization	Drug-event mapping can be found in the "Drugs" tab of timeIndexedReferenceStandard.xls	Lisdexamfetamine						timeIndexedReferenceStandard.xls	Reference Standard	FigShare	http://dx.doi.org/10.6084/m9.figshare.1133904	Negative controls	timeIndexedReferenceStandard.xls	Reference Standard	FigShare	http://dx.doi.org/10.6084/m9.figshare.1133904	Event Definitions	timeIndexedReferenceStandard.xls	Event Definitions	FigShare	http://dx.doi.org/10.6084/m9.figshare.1133904
Lisinopril	Positive controls	Drug and Event Normalization	Drug-event mapping can be found in the "Drugs" tab of timeIndexedReferenceStandard.xls	Lisinopril						timeIndexedReferenceStandard.xls	Reference Standard	FigShare	http://dx.doi.org/10.6084/m9.figshare.1133904	Negative controls	timeIndexedReferenceStandard.xls	Reference Standard	FigShare	http://dx.doi.org/10.6084/m9.figshare.1133904	Event Definitions	timeIndexedReferenceStandard.xls	Event Definitions	FigShare	http://dx.doi.org/10.6084/m9.figshare.1133904
Mesalamine	Positive controls	Drug and Event Normalization	Drug-event mapping can be found in the "Drugs" tab of timeIndexedReferenceStandard.xls	Mesalamine						timeIndexedReferenceStandard.xls	Reference Standard	FigShare	http://dx.doi.org/10.6084/m9.figshare.1133904	Negative controls	timeIndexedReferenceStandard.xls	Reference Standard	FigShare	http://dx.doi.org/10.6084/m9.figshare.1133904	Event Definitions	timeIndexedReferenceStandard.xls	Event Definitions	FigShare	http://dx.doi.org/10.6084/m9.figshare.1133904
Methamphetamine	Positive controls	Drug and Event Normalization	Drug-event mapping can be found in the "Drugs" tab of timeIndexedReferenceStandard.xls	Methamphetamine						timeIndexedReferenceStandard.xls	Reference Standard	FigShare	http://dx.doi.org/10.6084/m9.figshare.1133904	Negative controls	timeIndexedReferenceStandard.xls	Reference Standard	FigShare	http://dx.doi.org/10.6084/m9.figshare.1133904	Event Definitions	timeIndexedReferenceStandard.xls	Event Definitions	FigShare	http://dx.doi.org/10.6084/m9.figshare.1133904
Methylphenidate	Positive controls	Drug and Event Normalization	Drug-event mapping can be found in the "Drugs" tab of timeIndexedReferenceStandard.xls	Methylphenidate						timeIndexedReferenceStandard.xls	Reference Standard	FigShare	http://dx.doi.org/10.6084/m9.figshare.1133904	Negative controls	timeIndexedReferenceStandard.xls	Reference Standard	FigShare	http://dx.doi.org/10.6084/m9.figshare.1133904	Event Definitions	timeIndexedReferenceStandard.xls	Event Definitions	FigShare	http://dx.doi.org/10.6084/m9.figshare.1133904
Niacin	Positive controls	Drug and Event Normalization	Drug-event mapping can be found in the "Drugs" tab of timeIndexedReferenceStandard.xls	Niacin						timeIndexedReferenceStandard.xls	Reference Standard	FigShare	http://dx.doi.org/10.6084/m9.figshare.1133904	Negative controls	timeIndexedReferenceStandard.xls	Reference Standard	FigShare	http://dx.doi.org/10.6084/m9.figshare.1133904	Event Definitions	timeIndexedReferenceStandard.xls	Event Definitions	FigShare	http://dx.doi.org/10.6084/m9.figshare.1133904
Nitrofurantoin	Positive controls	Drug and Event Normalization	Drug-event mapping can be found in the "Drugs" tab of timeIndexedReferenceStandard.xls	Nitrofurantoin						timeIndexedReferenceStandard.xls	Reference Standard	FigShare	http://dx.doi.org/10.6084/m9.figshare.1133904	Negative controls	timeIndexedReferenceStandard.xls	Reference Standard	FigShare	http://dx.doi.org/10.6084/m9.figshare.1133904	Event Definitions	timeIndexedReferenceStandard.xls	Event Definitions	FigShare	http://dx.doi.org/10.6084/m9.figshare.1133904
Olmesartan	Positive controls	Drug and Event Normalization	Drug-event mapping can be found in the "Drugs" tab of timeIndexedReferenceStandard.xls	Olmesartan						timeIndexedReferenceStandard.xls	Reference Standard	FigShare	http://dx.doi.org/10.6084/m9.figshare.1133904	Negative controls	timeIndexedReferenceStandard.xls	Reference Standard	FigShare	http://dx.doi.org/10.6084/m9.figshare.1133904	Event Definitions	timeIndexedReferenceStandard.xls	Event Definitions	FigShare	http://dx.doi.org/10.6084/m9.figshare.1133904
Ondansetron	Positive controls	Drug and Event Normalization	Drug-event mapping can be found in the "Drugs" tab of timeIndexedReferenceStandard.xls	Ondansetron						timeIndexedReferenceStandard.xls	Reference Standard	FigShare	http://dx.doi.org/10.6084/m9.figshare.1133904	Negative controls	timeIndexedReferenceStandard.xls	Reference Standard	FigShare	http://dx.doi.org/10.6084/m9.figshare.1133904	Event Definitions	timeIndexedReferenceStandard.xls	Event Definitions	FigShare	http://dx.doi.org/10.6084/m9.figshare.1133904
Oxcarbazepine	Positive controls	Drug and Event Normalization	Drug-event mapping can be found in the "Drugs" tab of timeIndexedReferenceStandard.xls	Oxcarbazepine						timeIndexedReferenceStandard.xls	Reference Standard	FigShare	http://dx.doi.org/10.6084/m9.figshare.1133904	Negative controls	timeIndexedReferenceStandard.xls	Reference Standard	FigShare	http://dx.doi.org/10.6084/m9.figshare.1133904	Event Definitions	timeIndexedReferenceStandard.xls	Event Definitions	FigShare	http://dx.doi.org/10.6084/m9.figshare.1133904
Pantoprazole	Positive controls	Drug and Event Normalization	Drug-event mapping can be found in the "Drugs" tab of timeIndexedReferenceStandard.xls	Pantoprazole						timeIndexedReferenceStandard.xls	Reference Standard	FigShare	http://dx.doi.org/10.6084/m9.figshare.1133904	Negative controls	timeIndexedReferenceStandard.xls	Reference Standard	FigShare	http://dx.doi.org/10.6084/m9.figshare.1133904	Event Definitions	timeIndexedReferenceStandard.xls	Event Definitions	FigShare	http://dx.doi.org/10.6084/m9.figshare.1133904
Pazopanib	Positive controls	Drug and Event Normalization	Drug-event mapping can be found in the "Drugs" tab of timeIndexedReferenceStandard.xls	Pazopanib						timeIndexedReferenceStandard.xls	Reference Standard	FigShare	http://dx.doi.org/10.6084/m9.figshare.1133904	Negative controls	timeIndexedReferenceStandard.xls	Reference Standard	FigShare	http://dx.doi.org/10.6084/m9.figshare.1133904	Event Definitions	timeIndexedReferenceStandard.xls	Event Definitions	FigShare	http://dx.doi.org/10.6084/m9.figshare.1133904
Ponatinib	Positive controls	Drug and Event Normalization	Drug-event mapping can be found in the "Drugs" tab of timeIndexedReferenceStandard.xls	Ponatinib						timeIndexedReferenceStandard.xls	Reference Standard	FigShare	http://dx.doi.org/10.6084/m9.figshare.1133904	Negative controls	timeIndexedReferenceStandard.xls	Reference Standard	FigShare	http://dx.doi.org/10.6084/m9.figshare.1133904	Event Definitions	timeIndexedReferenceStandard.xls	Event Definitions	FigShare	http://dx.doi.org/10.6084/m9.figshare.1133904
Rilpivirine	Positive controls	Drug and Event Normalization	Drug-event mapping can be found in the "Drugs" tab of timeIndexedReferenceStandard.xls	Rilpivirine						timeIndexedReferenceStandard.xls	Reference Standard	FigShare	http://dx.doi.org/10.6084/m9.figshare.1133904	Negative controls	timeIndexedReferenceStandard.xls	Reference Standard	FigShare	http://dx.doi.org/10.6084/m9.figshare.1133904	Event Definitions	timeIndexedReferenceStandard.xls	Event Definitions	FigShare	http://dx.doi.org/10.6084/m9.figshare.1133904
Rosuvastatin	Positive controls	Drug and Event Normalization	Drug-event mapping can be found in the "Drugs" tab of timeIndexedReferenceStandard.xls	Rosuvastatin						timeIndexedReferenceStandard.xls	Reference Standard	FigShare	http://dx.doi.org/10.6084/m9.figshare.1133904	Negative controls	timeIndexedReferenceStandard.xls	Reference Standard	FigShare	http://dx.doi.org/10.6084/m9.figshare.1133904	Event Definitions	timeIndexedReferenceStandard.xls	Event Definitions	FigShare	http://dx.doi.org/10.6084/m9.figshare.1133904
Solifenacin	Positive controls	Drug and Event Normalization	Drug-event mapping can be found in the "Drugs" tab of timeIndexedReferenceStandard.xls	Solifenacin						timeIndexedReferenceStandard.xls	Reference Standard	FigShare	http://dx.doi.org/10.6084/m9.figshare.1133904	Negative controls	timeIndexedReferenceStandard.xls	Reference Standard	FigShare	http://dx.doi.org/10.6084/m9.figshare.1133904	Event Definitions	timeIndexedReferenceStandard.xls	Event Definitions	FigShare	http://dx.doi.org/10.6084/m9.figshare.1133904
Sorafenib	Positive controls	Drug and Event Normalization	Drug-event mapping can be found in the "Drugs" tab of timeIndexedReferenceStandard.xls	Sorafenib						timeIndexedReferenceStandard.xls	Reference Standard	FigShare	http://dx.doi.org/10.6084/m9.figshare.1133904	Negative controls	timeIndexedReferenceStandard.xls	Reference Standard	FigShare	http://dx.doi.org/10.6084/m9.figshare.1133904	Event Definitions	timeIndexedReferenceStandard.xls	Event Definitions	FigShare	http://dx.doi.org/10.6084/m9.figshare.1133904
Sulfamethoxazole	Positive controls	Drug and Event Normalization	Drug-event mapping can be found in the "Drugs" tab of timeIndexedReferenceStandard.xls	Sulfamethoxazole						timeIndexedReferenceStandard.xls	Reference Standard	FigShare	http://dx.doi.org/10.6084/m9.figshare.1133904	Negative controls	timeIndexedReferenceStandard.xls	Reference Standard	FigShare	http://dx.doi.org/10.6084/m9.figshare.1133904	Event Definitions	timeIndexedReferenceStandard.xls	Event Definitions	FigShare	http://dx.doi.org/10.6084/m9.figshare.1133904
Sunitinib	Positive controls	Drug and Event Normalization	Drug-event mapping can be found in the "Drugs" tab of timeIndexedReferenceStandard.xls	Sunitinib						timeIndexedReferenceStandard.xls	Reference Standard	FigShare	http://dx.doi.org/10.6084/m9.figshare.1133904	Negative controls	timeIndexedReferenceStandard.xls	Reference Standard	FigShare	http://dx.doi.org/10.6084/m9.figshare.1133904	Event Definitions	timeIndexedReferenceStandard.xls	Event Definitions	FigShare	http://dx.doi.org/10.6084/m9.figshare.1133904
Tenofovir Disoproxil	Positive controls	Drug and Event Normalization	Drug-event mapping can be found in the "Drugs" tab of timeIndexedReferenceStandard.xls	Tenofovir Disoproxil						timeIndexedReferenceStandard.xls	Reference Standard	FigShare	http://dx.doi.org/10.6084/m9.figshare.1133904	Negative controls	timeIndexedReferenceStandard.xls	Reference Standard	FigShare	http://dx.doi.org/10.6084/m9.figshare.1133904	Event Definitions	timeIndexedReferenceStandard.xls	Event Definitions	FigShare	http://dx.doi.org/10.6084/m9.figshare.1133904
Terbinafine	Positive controls	Drug and Event Normalization	Drug-event mapping can be found in the "Drugs" tab of timeIndexedReferenceStandard.xls	Terbinafine						timeIndexedReferenceStandard.xls	Reference Standard	FigShare	http://dx.doi.org/10.6084/m9.figshare.1133904	Negative controls	timeIndexedReferenceStandard.xls	Reference Standard	FigShare	http://dx.doi.org/10.6084/m9.figshare.1133904	Event Definitions	timeIndexedReferenceStandard.xls	Event Definitions	FigShare	http://dx.doi.org/10.6084/m9.figshare.1133904
Trimethoprim	Positive controls	Drug and Event Normalization	Drug-event mapping can be found in the "Drugs" tab of timeIndexedReferenceStandard.xls	Trimethoprim						timeIndexedReferenceStandard.xls	Reference Standard	FigShare	http://dx.doi.org/10.6084/m9.figshare.1133904	Negative controls	timeIndexedReferenceStandard.xls	Reference Standard	FigShare	http://dx.doi.org/10.6084/m9.figshare.1133904	Event Definitions	timeIndexedReferenceStandard.xls	Event Definitions	FigShare	http://dx.doi.org/10.6084/m9.figshare.1133904
Ursodeoxycholate	Positive controls	Drug and Event Normalization	Drug-event mapping can be found in the "Drugs" tab of timeIndexedReferenceStandard.xls	Ursodeoxycholate						timeIndexedReferenceStandard.xls	Reference Standard	FigShare	http://dx.doi.org/10.6084/m9.figshare.1133904	Negative controls	timeIndexedReferenceStandard.xls	Reference Standard	FigShare	http://dx.doi.org/10.6084/m9.figshare.1133904	Event Definitions	timeIndexedReferenceStandard.xls	Event Definitions	FigShare	http://dx.doi.org/10.6084/m9.figshare.1133904
Vigabatrin	Positive controls	Drug and Event Normalization	Drug-event mapping can be found in the "Drugs" tab of timeIndexedReferenceStandard.xls	Vigabatrin						timeIndexedReferenceStandard.xls	Reference Standard	FigShare	http://dx.doi.org/10.6084/m9.figshare.1133904	Negative controls	timeIndexedReferenceStandard.xls	Reference Standard	FigShare	http://dx.doi.org/10.6084/m9.figshare.1133904	Event Definitions	timeIndexedReferenceStandard.xls	Event Definitions	FigShare	http://dx.doi.org/10.6084/m9.figshare.1133904
Zaleplon	Positive controls	Drug and Event Normalization	Drug-event mapping can be found in the "Drugs" tab of timeIndexedReferenceStandard.xls	Zaleplon						timeIndexedReferenceStandard.xls	Reference Standard	FigShare	http://dx.doi.org/10.6084/m9.figshare.1133904	Negative controls	timeIndexedReferenceStandard.xls	Reference Standard	FigShare	http://dx.doi.org/10.6084/m9.figshare.1133904	Event Definitions	timeIndexedReferenceStandard.xls	Event Definitions	FigShare	http://dx.doi.org/10.6084/m9.figshare.1133904
